# Supplementary material for: Global fine-resolution data on springtail abundance and community structure
Source: Sci Data. 2024 Jan 3;11:22. doi: 10.1038/s41597-023-02784-x (PMC10764875; doi:10.1038/s41597-023-02784-x)
Supplement: Supplementary file 1 — Template for data collection [file 41597_2023_2784_MOESM1_ESM.xlsx]

## Sheet: README
Column#	Requied to fill?	Column	Description	What to fill?	Example
A	YES	Dataset	The name of the dataset. Can be a code, a letter or a number. You can submit many datasets. Selection and name of datasets is free but should be informative - each dataset may represent a geographical location or a region in your data. Normally in one spreadsheet only one dataset is given since different datasets has different sets of species. If all data are coming from the same region with simi…	any text, ideally "Surname_Location_Year"	Potapov-MoscowParks-2016
B	YES	Reference	External reference for published data, such as published paper. Fill 'unpublished' in case If the data was not published before	fill "unpublished" for unpublished data or paper doi for published. If there is no doi, fill the full title. Doi can be found in an online version.	doi:10.1016/j.pedobi.2005.12.004
С	YES	Data_provider	Full name of the data provider who will be included in the author list of the publication should the data will pass quality control. In case of several people separate them by pipes ("|"). Only people who were personally enroled in data collection and identification could be listed here, normally it is one person.	first name(s) and family name	Anton Potapov | Ronald McDonald
D	YES	Contact	E-mail address of the data provider. In case of several people separate e-mails by pipes ("|").	e-mail address	potapov.msu@gmail.com
E	YES	Collector	Full name of the person who collected and extracted the animals from the sample. Needed for data evaluation. Ideally is accopanied with the person experience (i.e. was it a student or experienced collector?). In case of several people separate by pipes ("|").	first name(s) and family name	Anton Potapov | Ronald McDonald
F	YES	Identification_by	Full name of the person who identified Collembola from the sample. Needed for data evaluation. Ideally is accopanied with the person experience (i.e. was it a student or experienced taxonomist?). In case of several people separate by pipes ("|").	first name(s) and family name	Anton Potapov
G	YES	Identification_key	Literature identification key or web resource that was used to identify Collembola. In case of several entries, separate by pipes ("|").	a reference including the author name and the year of publishing. Alternatively, a web link	Fjellberg 2007 | Fjellberg 1998 | Hopkin 2007
H	YES	Identification_precision	To what level the identification generally was done? What is the target level of identification that was successfully achieved in majority of cases? Please, fill only values that are allowed (see next columns). Fill one, the most appropriate, value. Morphogroups are relevant e.g. for unexplored regions or when identification is done to family/genus level + some morphological patterns. For identif…	Allowed values: order family genera species morphogroups	species
I	YES	Collection_method	Information on how the samples were collected, which extraction method was used and duration of the extraction.	any text	Heat extraction using Tullgren funnels from 8cm2 soil cores for 7-10 days
J	(YES)	Collection_year	The year of collection. If the exact date is available, it can be filled instead of year	a number	2016
K	(YES)	Collection_month	The month of collection. If the exact date is available, it can be filled instead of month	a number from 1 to 12	5
L	(YES)	Collection_date	Date of collection, can be filled instead of year and month, if available. At least one of the three colums with date should be filled	a date in the format of DD-MM-YYYY	2016-05-15
M	YES	Sampling_site	Name of the sampling plot. All samples, coming from the same sampling plot, should have the same sampling site name. The sampling site name shoul be unique within the dataset provided.	any text	MoscowForest-OakPark1
N	YES	Coordinates_decimalLatitude	Georgaphical coordinates where the sample was taken, latitude. Filled as a decimal number. For information how to get coordinates, see the infosheet "#GC_DataCollection". Coordinates should be provided in WGS84 system. https://www.gps-coordinates.net	a number (decimals)	55.8395
O	YES	Coordinates_decimalLongitude	Georgaphical coordinates where the sample was taken, longitude. Filled as a decimal number. For information how to get coordinates, see the infosheet "#GC_DataCollection". Coordinates should be provided in WGS84 system. https://www.gps-coordinates.net	a number (decimals)	37.7081
P	YES	Coordinates_uncertainty	How precise are your coordinates? Provide one approximate number in meters, which is the radius around the coordinates given in the columns before. Your sampling plot should fit inside this circle. So if you have very precise georeference, it may be 5 meters, if it is a rough approximation it can be 500 meters. If you have one georeference for all samples in your sampling site, use the area of th…	a number	10
Q	YES	Habitat	Type of the vegetation or the habitat where the sample was collected. Please, fill only values that are allowed (see next columns). Fill one, the most appropriate, value. In case of uncertainty, first google pictures of corresponding values in the 'allowed values explanation', second, contact the cordinator	Allowed values: bog grassland scrub woodland unvegetated agriculture artificial coastal	woodland
R	YES	Landuse	Anthropogenic impact on the area, where the sample was collected. Fill only in case of clear, prominent impact. Please, fill only values that are allowed (see next columns). Multiple entries allowed, separated by pipes ("|"). Please, contact the coordinator in case you want to add a new value	Allowed values: (none or weak – leave empty) protected area logging mowing cattle grazing arable weeding fertilization irrigation strong recreation human waste pollution pesticides	strong recreation | pollution
S	YES	Microhabitat	Type of the microhabitat where the sample was collected. Please, fill only values that are allowed (see next columns), in case. Multiple entries allowed, separated by pipes ("|"). Please, contact the coordinator in case you want to add a new value	Allowed values: litter soil rotten wood bark moss | sphagnum lichen other vegetation peat mushroom canopy compost or dung snow surface rock surface flower pot animal nest water surface sand shingle littoral	soil | litter
T	YES	is_experiment	Fill 1 if sample is coming from a field experiment, fill 0 if no experimental manipulations were conducted	1 or 0	0
U	YES	Collection_area_cm2	Area of the soil sample used for Collembola extraction, e.g. 5 cm round core = 19.625 cm2, square sample 25 x 25 cm = 625 cm2. Fill only one number in square centimeters	a number	25
V	YES	Collection_depth_cm	Total thickness of the sample, in centimeters. For non-composite samples (not divided by layers) it is the sampling depth. Could allow to calculate the sample volume together with the collection area. Fill only one number in centimeters	a number	5
W		Comments	Any free comments about the sample. For example, experimental treatment that was applied, the sampled layer in case of sampling by layers, or the additional details such as soil type	any text	Sample on the walking path. Samples were divided in two layers: topsoil (litter+soil down to 5 cm) and subsoil (5-10 cm depth)
X		Parent_sample	Fill only if the sample is a part of a composite sample. For example, if sampling was done by layers - litter separately from humus/soil. All samples that are coming from the same soil core should have the same code, filled in this column. For example, samples BOG1-litter and BOG1-soil both should have parent_sample BOG1	any text	MoscowForest-OakPark1-1
Y	YES	Sample_name	The name of the sample. Can be a code, a letter or a number. Should be different for different samples. If missing, fill nubmers from 1 to … according to the total number of the samples in the dataset. The sample name should refer to the names that are used in your original data allowing to keep a link to the original source!	any text	MoscowForest-OakPark1-1-topsoil
Z	YES	SampleByLayers	Fill TRUE (1) if soil layers (e.g. litter and soil) were studied separately and given in the table seprartely	1 or 0	1
AA	YES	Area_method	Fill TRUE (1) if the sampling method is area-based or volume-based (e.g. heat extraction)	1 or 0	1
AB	YES	PooledSamples	Fill TRUE (1) if each line represent several physical samples (samples were pooled)	1 or 0	0
AC	YES	FullCommunity	Fill TRUE (1) if all collected individuals are given in the line and false if some individuals were excluded (e.g. selective identification)	1 or 0	1
AD	YES	Country	Name of the country where the sample was taken	country name	United Kingdom
…		Sp1	Column with species (taxon) name as the columns name and filled with number of found individuals in each sample. Species names should be given in full (not abbreviated). Please check all species names against the www.collembola.org checklist for synonyms. Zero observations can be filled with "0" or left empty. If just Collembola density was recorded, name the column "Collembola"	an integer number
		…	Further species (add as many columns as needed)
			ADDITIONAL COLUMNS FOR ENVIRONMENTAL FACTORS CAN BE ADDED: pH, %C, %N and others
			Please, avoid any special characters and letters in all fields! Usage of "_" instead of "-" is preferred

## Sheet: Template to fill
Dataset	Reference	Data_provider	Contact	Collector	Identification_by	Identification_key	Identification_precision	Collection_method	Collection_year	Collection_month	Collection_date	Sampling_site	Coordinates_decimalLatitude	Coordinates_decimalLongitude	Coordinates_uncertainty	Habitat	Landuse	Microhabitat	is_experiment	Collection_area_cm2	Collection_depth_cm	Parent_sample	Comments	Sample_name	SampleByLayers	Area_method	PooledSamples	FullCommunity	Country	Sp1	Sp2	…

## Sheet: Example
Dataset	Reference	Data_provider	Contact	Collector	Identification_by	Identification_key	Identification_precision	Collection_method	Collection_year	Collection_month	Collection_date	Sampling_site	Coordinates_decimalLatitude	Coordinates_decimalLongitude	Coordinates_uncertainty	Habitat	Landuse	Microhabitat	is_experiment	Collection_area_cm2	Collection_depth_cm	Comments	Parent_sample	Sample_name	Allacma fusca	Arrhopalites principalis	Anurophorus septentrionalis	Caprainea marginata	Ceratophysella denticulata	Desoria hiemalis	Deuterosminthurus bicinctus	Deuterosminthurus pallipes	Dicyrtoma fusca	Dicyrtomina minuta	Entomobrya corticalis	Entomobrya marginata	Entomobrya nivalis	Entomobryoides myrmecophila	Friesea mirabilis	Folsomia quadrioculata	Hypogastrura	Isotomiella minor	Isotomurus	Isotoma viridis	Lepidocyrtus lignorum	Lepidocyrtus violaceus	Megalothorax minimus	Mesaphorura	Micranurida pygmaea
Kuznetsova Monitoring Malinky	doi:10.1016/j.pedobi.2005.12.004	Natalia Kuznetsova	potapov.msu@gmail.com	Natalia Kuznetsova	Natalia Kuznetsova	Fjellberg 1998 | Fjellberg 2007	species	Heat extraction using Tullgren funnels from 8cm2 soil cores for 7-10 days	1992	1		Spruce forest monitoring site	55.4581	37.1768	10	woodland	none	litter | soil	0	8	15			KuznSpruce-1992-1-1-K	0	0	0	0	0	0	0	0	0	0	0	0	0	0	7	0	0	8	0	0	0	0	0	3	0
Kuznetsova Monitoring Malinky	doi:10.1016/j.pedobi.2005.12.004	Natalia Kuznetsova	potapov.msu@gmail.com	Natalia Kuznetsova	Natalia Kuznetsova	Fjellberg 1998 | Fjellberg 2007	species	Heat extraction using Tullgren funnels from 8cm2 soil cores for 7-10 days	1992	1		Spruce forest monitoring site	55.4581	37.1768	10	woodland	none	litter | soil	0	8	15			KuznSpruce-1992-1-2-P	0	0	0	0	0	0	0	0	0	0	0	0	0	0	0	0	0	5	0	0	0	0	0	0	0
Kuznetsova Monitoring Malinky	doi:10.1016/j.pedobi.2005.12.004	Natalia Kuznetsova	potapov.msu@gmail.com	Natalia Kuznetsova	Natalia Kuznetsova	Fjellberg 1998 | Fjellberg 2007	species	Heat extraction using Tullgren funnels from 8cm2 soil cores for 7-10 days	1992	1		Spruce forest monitoring site	55.4581	37.1768	10	woodland	none	litter | soil	0	8	15			KuznSpruce-1992-1-3-O	0	0	0	0	0	0	0	0	0	0	0	0	0	0	0	0	0	8	0	0	0	0	0	1	0
Kuznetsova Monitoring Malinky	doi:10.1016/j.pedobi.2005.12.004	Natalia Kuznetsova	potapov.msu@gmail.com	Natalia Kuznetsova	Natalia Kuznetsova	Fjellberg 1998 | Fjellberg 2007	species	Heat extraction using Tullgren funnels from 8cm2 soil cores for 7-10 days	1991	5		Meadow monitoring site	55.4608	37.1783	10	grassland	none	soil	0	8	15			KuznMeadow-1991-5-1-L	0	0	0	0	0	0	0	0	2	1	0	0	0	0	0	0	0	0	0	0	0	1	1	0	0
Kuznetsova Monitoring Malinky	doi:10.1016/j.pedobi.2005.12.004	Natalia Kuznetsova	potapov.msu@gmail.com	Natalia Kuznetsova	Natalia Kuznetsova	Fjellberg 1998 | Fjellberg 2007	species	Heat extraction using Tullgren funnels from 8cm2 soil cores for 7-10 days	1991	5		Meadow monitoring site	55.4608	37.1783	10	grassland	none	soil	0	8	15			KuznMeadow-1991-5-2-L	0	0	0	0	0	0	0	0	0	1	0	0	0	0	0	0	0	0	0	0	0	0	10	0	0
[truncated: 7 more columns]

## Sheet: HABITAT EXPLANATIONS
List of ecosystems	short description	long description
bog	Mires, bogs and fens	Wetlands, with the water table at or above ground level for at least half of the year, dominated by herbaceous or ericoid vegetation. Includes inland saltmarshes and waterlogged habitats where the groundwater is frozen. Excludes the water body and rock structure of springs (C2.1) and waterlogged habitats dominated by trees or large shrubs (F9.2, G1.4, G1.5, G3.D, G3.E). Note that habitats that in…
grassland	Grasslands and lands dominated by forbs, mosses or lichens	Non-coastal land which is dry or only seasonally wet (with the water table at or above ground level for less than half of the year) with greater than 30% vegetation cover. The vegetation is dominated by grasses and other non-woody plants, including mosses, macrolichens, ferns, sedges and herbs. Includes semiarid steppes with scattered [Artemisia] scrub. Includes successional weedy vegetation and …
scrub	Heathland, scrub and tundra	Non-coastal land which is dry or only seasonally inundated (with the water table at or above ground level for less than half of the year) with greater than 30% vegetation cover. Tundra is characterised by the presence of permafrost. Heathland and scrub are defined as vegetation dominated by shrubs or dwarf shrubs of species that typically do not exceed 5 m maximum height. Includes shrub orchards,…
woodland	Woodland, forest and other wooded land	Woodland and recently cleared or burnt land where the dominant vegetation is, or was until very recently, trees with a canopy cover of at least 10%. Trees are defined as woody plants, typically single-stemmed, that can reach a height of 5 m at maturity unless stunted by poor climate or soil. Includes lines of trees, coppices, regularly tilled tree nurseries, tree-crop plantations and fruit and nu…
unvegetated	Inland unvegetated or sparsely vegetated habitats **(for example, caves)	Non-coastal habitats with less than 30% vegetation cover (other than in crevices of rocks, screes or cliffs) which are dry or only seasonally wet (with the water table at or above ground level for less than half of the year). Subterranean non-marine caves and passages including underground waters and disused underground mines. Habitats characterised by the presence of permanent snow and surface i…
agriculture	Regularly or recently cultivated agricultural, horticultural and domestic habitats	Habitats maintained solely by frequent tilling or arising from recent abandonment of previously tilled ground such as arable land and gardens. Includes tilled ground subject to inundation. Excludes lawns and sports fields (E2.6), shrub orchards (FB), tree nurseries (G5.7) and tree-crop plantations (G3.F etc.).
artificial	Constructed, industrial and other artificial habitats	Primarily human settlements, buildings, industrial developments, the transport network, waste dump sites. Includes highly artificial saline and non-saline waters with wholly constructed beds or heavily contaminated water (such as industrial lagoons and saltworks) which are virtually devoid of plant and animal life. Excludes disused underground mines (H1.7).
