# Supplementary material for: Global fine-resolution data on springtail abundance and community structure
Source: Sci Data. 2024 Jan 3;11:22. doi: 10.1038/s41597-023-02784-x (PMC10764875; doi:10.1038/s41597-023-02784-x)
Supplement: Supplementary file 2 — Data Descriptor Worksheet [file 41597_2023_2784_MOESM2_ESM.xlsx]

## Sheet: Sheet1
File and column	Description
EVENTS
OriginalOrder	Original order of the record. Used to backtrack changes. Can be ignored
Dataset_ID	Unique ID of the dataset
Dataset	The original name of the dataset. Can be a code, a letter or a number. Each dataset typically represents a geographical location or a region.
Reference	External reference for published data, such as published paper. Fill 'unpublished' in case If the data was not published before
Data_provider	Full name of the data provider. In case of several people the records are separated by pipes ("|").
Collector	Full name of the person who collected and extracted the animals from the soil. In case of several people the records are separated by pipes ("|").
Identification_by	Full name of the person who identified Collembola from the sample. In case of several people the records are separated by pipes ("|").
Identification_key	Literature identification key or web resource that was used to identify Collembola. In case of several entries the records are separated by pipes ("|").
Identification_precision	The level of identification that was successfully achieved in majority of cases. Only one most appropriate value is given. Morphogroups are relevant e.g. for unexplored regions or when identification is done to family/genus level + some morphological patterns.
Collection_method	Information on how the samples were collected, which extraction method was used and duration of the extraction. Free text.
Collection_year	The year of collection.
Collection_month	The month of collection (numeric value from 1 to 12).
Collection_date	Date of collection, if available. The format is DD/MM/YYYY
Sampling_site	Name of the sampling plot as provided in the original data. All samples, coming from the same sampling plot, should have the same sampling site name and typically can be considered as one 'community'.
Coordinates_decimalLatitude	Georgaphical coordinates where the sample was taken, latitude. Filled as a decimal number in WGS84 system.
Coordinates_decimalLongitude	Georgaphical coordinates where the sample was taken, longitude. Filled as a decimal number in WGS84 system.
Coordinates_uncertainty	Coordinate precision. Approximate number in meters, which is the radius around the coordinates given in the columns before. It may be 5 meters, but in few cases it can be dozens of kilmeters (only name of the region waas given).
Habitat	Type of the vegetation or the habitat where the sample was collected. Only woodland, grassland, scrubland, agriculture, artificial, coastal, and bog are allowed.
Landuse	Anthropogenic impact on the area, where the sample was collected. Filled not uniformly for all records. Multiple entries allowed, separated by pipes ("|").
Microhabitat	Type of the microhabitat where the sample was collected (e.g. litter, soil, moss, sand, vegetation etc.). Multiple entries allowed, separated by pipes ("|").
is_experiment	1 if sample is coming from a field experiment, 0 if no experimental manipulations were conducted. There are few field experiments included and they need to be checked, depending on the purpose of the analysis.
Collection_area_cm2	Area of the soil sample used for Collembola extraction, e.g. 5 cm round core = 19.625 cm2, square sample 25 x 25 cm = 625 cm2. Only one number in square centimeters.
Collection_depth_cm	Total thickness of the sample, in centimeters. For non-composite samples (not divided by layers) it is the sampling depth. For samples divided by layers, this is the individual layer thickness. Could be used to calculate the sample volume together with the collection area. Only one number in centimeters.
Comments	Any free comments about the sample. For example, experimental treatment that was applied, the sampled layer in case of sampling by layers, or the additional details such as soil type.
Core_name	Filled only if the sample is a part of a composite sample. If the sampling was done by layers - e.g. litter separately from humus/soil, then all samples that are coming from the same soil core have the same code in this column. For example, samples BOG1-litter and BOG1-soil both should have Core_name BOG1
Layer_name	The name of the sample as provided in the original data. Can be a code, a letter or a number.
SampleByLayers	TRUE (1) if soil layers (e.g. litter and soil) were studied separately and given in the table seprartely
Collection_device_size	Size of the collection device (sampled area). Different from the column Collection_area_cm2 in case the record represents several samples pooled. In this case, Collection_area_cm2 represents the sum of the total sampled area, while this column shows the size of one sample.
N_samples	Total number of samples representing this record. More than 1 only for pooled samples or averages per site.
Collection_method_type	Standard classification of methods. Includes information on the area/non-area-based collection and the type of extraction used.
Sampling_site_ID	Unique ID of the sampling site.
Soil_core_ID	Unique ID of the soil core.
Sample_ID	Unique ID of the sample (layer).
Sample_ID_full	Full unique ID of the sample. Combines dataset, site, core, and layer IDs.
Area_method	TRUE (1) if the sampling method is area-based or volume-based (e.g. heat extraction).
Country	Name of the country where the sample was taken
Continent	Name of the continent where the sample was taken
PooledSamples	TRUE (1) if each line represent several physical samples (samples were pooled).
FullCommunity	TRUE (1) if all collected individuals were identified in the sample and are included in the database. FALSE (0) if some individuals were excluded from identification (e.g. selective identification).
Sampling_site_time_ID	Unique ID of the sampling site - sampling time combination. Useful in case of repeated samplings from the same site (time series).
Expert_name	Name of the expert who evaluated the dataset.
Expert_Density	Reliability of the density assessment. 1 - reliable; 0 - looks reasonable, but difficult to evaluate confidently; -1 - unreliable; Ex - very unreliable.
Expert_Diversity	Reliability of the total species richness assessment. 1 - reliable; 0 - looks reasonable, but difficult to evaluate confidently; -1 - unreliable; Ex - very unreliable.
Expert_TaxonomicNames	Reliability of the species/taxa list in the assessment. 1 - reliable; 0 - looks reasonable, but difficult to evaluate confidently; -1 - unreliable; Ex - very unreliable.
Expert_Comments	Comments provided by the expert on reliability of the data.
OCCURRENCES
Sample_ID_full	Full unique ID of the sample. Combines dataset, site, core, and layer IDs. Used to connect with the Events table.
verbatimScientificName	Species (taxon) name as provided in the original data. 'Collembola' is given for the data where only density was recorded.
canonicalName	Standardized species names (bionomials for species), checked against the www.collembola.org checklist. Please, note that this column include synonyms! Check the taxonomy table for comments.
Number	The number of found individuals in each sample. This record represent original number of individuals and not density per square meter! Please refer to the R script for the density calculations. Zero observations are excluded, but can be restored using site-level matrices of taxa-to-samples.
TAXONOMY
verbatimScientificName	Species (taxon) name as provided in the original data. 'Collembola' is given for the data where only density was recorded. Used to connect with the Occurrences table.
scientificName	Standardized species names (bionomials for species with authorships), checked against the www.collembola.org checklist. Please, note that this column include synonyms! Refer to the 'species' column for valid names.
key	GBIF id
matchType	Type of match between the originally provided name and the standardized name. Can be fuzzy match, conversion to higher rank, or manual correction.
confidence	Degree of the match between the originally provided name and the standardized name.
status	Status of the taxon. Check for synonyms.
rank	Taxonomic rank.
class	Collembola for all records.
order	Taxonomic hierarchy.
family	Taxonomic hierarchy.
genus	Taxonomic hierarchy.
species	The actual species name (also for synonyms).
canonicalName	Standardized species names (bionomials for species without authorships), checked against the www.collembola.org checklist. Please, note that this column include synonyms! Refer to the 'species' column for valid names.
authorship	Authors who described the taxon.
